# Supplementary material for: One-step nucleic acid amplification for intraoperative diagnosis of lymph node metastasis in lung cancer patients: a single-center prospective study
Source: Sci Rep. 2022 May 4;12:7297. doi: 10.1038/s41598-022-11064-4 (PMC9068616; doi:10.1038/s41598-022-11064-4)
Supplement: Supplementary file 1 — Supplementary Information. [file 41598_2022_11064_MOESM1_ESM.xlsx]

## Sheet: Supplementary Table S1
	Table S1.
	Concordance between intraoperative pathological diagnosis and OSNA (number of cases)
	Cases (n=105)	Intraoperative pathological diagnosis
		Positive	Negative
	OSNA assay
	Positive (n)	11	3
	Negative (n)	1	90
	Sensitivity (%)	91.7
	Specificity (%)	96.8
	Positive predictive value (%)	78.6
	Negative predictive value (%)	98.9
	Concordance rate (%)	96.2
